# Supplementary material for: Outpatient COVID-19 convalescent plasma recipient antibody thresholds correlated to reduced hospitalizations within a randomized trial
Source: JCI Insight. 2024 Mar 14;9(8):e178460. doi: 10.1172/jci.insight.178460 (PMC11141865; doi:10.1172/jci.insight.178460)
Supplement: Supporting data values [file jciinsight-9-178460-s067.xlsx]

## Sheet: Figure 2A
Unique CCP Donors
Donor RBD AUC	Donor nAb Titer
1623	80
24933	80
1888	40
2637	40
2787	10
1305	80
3386	160
1846	80
830	40
1074	40
852	10
2905	160
2571	80
3138	40
1487	40
1081	80
13523	80
1888	160
3386	160
158	10
5703	160
1862	40
1968	80
5107	160
11454	160
1257	80
1312	40
14106	160
3761	80
1137	40
10433	160
8772	160
24933	80
13527	320
11542	160
15157	320
13527	320
815	20
2905	160
24933	80
31171	320
4305	40
14717	160
3386	80
3504	80
5391	320
1317	20
6014	10
1340	80
8930	40
2460	20
3090	80
11031	80
1249	160
1460	40
959	80
5478	640
10512	40
941	40
2905	160
7443	160
14464	160
2375	20
6575	80
1238	40
93	10
14106	80
2716	40
928	40
2859	160
3453	80
2361	80
3976	40
4543	160
3260	80
7926	20
6666	160
17563	160
3127	20
2036	160
5107	160
11630	160
959	80
2215	160
1509	40
14471	80
5588	10
959	80
959	80
2470	40
14684	80
2778	20
951	20
26800	320
12889	40
2206	40
1758	40
6242	160
10914	160
1205	40
2099	40
1023	80
1539	80
341	10
2417	320
1205	20
2371	40
1329	10
1580	10
1613	40
1111	20
1422	40
1029	20
381	20
3533	20
2017	40
5668	20
3374	80
5083	40
62190	160
921	20
9912	320
8309	320
4846	80
2446	40
21	20
4464	40
8508	80
421	80
24229	160
44727	640
2030	80
935	20
5697	40
1701	40
1037	20
3504	40
520	20
40167	10
663	10
3373	40
1350	40
9136	80
1049	20
1167	20
7496	80
10293	160
3178	10
2700	160
1104	40
2383	20
5222	160
28291	160
10836	160
1448	80
19253	20
2229	40
3719	80
2288	80
63259	640
1268	20
1795	40
1791	80
6658	320
1790	20
1416	20
4208	20
1816	20
11553	80
9239	40
12607	160
1020	20
3337	40
168	10
6513	40
2039	40
629	20
4818	40
4479	40
13458	80
13043	160
3485	40
168	80
2120	20
2340	40
1204	40
4060	80
460	10
14519	160
20756	320
481	80
877	40
44916	320
1575	20
6028	80
64107	640
1063	160
13508	160
5262	80
9668	80
6143	160
9591	80
24339	320
64004	640
1313	40
2350	40
2840	80
6794	160
4646	40
952	10
823	10
717	10
2035	20
3687	40
444	10
744	10
411	10
2467	40
9593	40
10340	20
433	10
5734	80
198	10
1493	10
4418	80
539	80
6830	80
23969	320
2313	40
960	10
3667	160
1178	40
1568	20
3321	80
1870	40
130744	80
2035	20
41240	320
726	160
1158	20
4508	40
32337	160
3128	80
3569	40
510	20
5456	160
11010	80
3687	160
288	40
240	20
13866	80
3729	160
1251	20
12065	160
16806	320
3848	20
2185	10
1687	10
972	10
5850	320
293	10
65542	160
1611	40
309	40
9070	80
1950	80
5982	160
4313	160
642	40
1918	40
22826	160
9489	80
2097	80
25631	320
9836	80
1858	20
4527	40
4907	80
3260	80
1335	80
8508	80
1778	40
14424	40
886	20
1700	160
7124	160
481	20
1923	40
8118	20
10217	160
4191	80
2528	20
959	80
1037	20
8485	160
4491	160
2091	10
541	160
2321	40
1350	40
4864	40
1836	80
3386	80
3386	160
2637	40
1041	40
2536	20
4420	80
12842	160

## Sheet: Figure 2B
Donor and D0 CCP Seronegative Recipient AUC
Non-Hospitalized D0 Recipient RBD AUC	Non-Hospitalized Donor RBD AUC	Hospitalized D0 Recipient RBD AUC	Hospitalized Donor RBD AUC
498.4	24933	41.33	830
66.4	1888	95.94	13527
100.3	2787	46.15	815
44.31	1305	276.6	11031
49.57	1305	211.9	11031
554.3	3386	144.7	1249
88.59	1846	86.74	1701
42.26	830	112.1	4208
35.83	852	14314	3533
8.596	2905	97.12	1580
166.8	3138	29.52	460
36	1487	377.8	20756
168.6	3138	81.14	1575
173.6	1081	142.7	1568
365.6	13523	211.6	4907
544.9	13523
124.1	2571
247.2	1888
186.3	3386
67.08	1487
3.476	158
138.2	3138
530.3	1888
71.95	1862
77.57	1968
63.79	852
387.4	1888
240.4	5107
74.26	1487
391.1	24933
187.9	1257
66.96	1312
234.7	14106
129.9	1257
78.89	3761
68.48	1137
354.1	10433
407	8772
457.8	24933
191.3	15157
395.8	13527
87.29	1968
211.5	2905
331.1	8772
299.7	2905
439.9	15157
190.9	24933
165.6	3761
97.31	3761
148.3	24933
45.28	852
102.9	1862
92.08	2637
572.9	10433
2150	1137
617.6	31171
111.9	4305
419.4	14717
256.5	11542
225.9	5107
322.4	3386
264.9	3504
447.2	13523
195.6	5391
254.8	3386
185.7	5391
108.5	11542
240.4	3504
35.62	6014
21.87	1312
3.482	1074
336.8	4305
648.5	13527
274.6	1340
282	8930
135.3	2787
165.2	3090
742.1	31171
188.2	11031
88.67	815
143.3	8930
100.9	1249
19.28	1460
71.38	1460
292.2	8772
87.03	959
602.3	5478
64.75	959
133	1074
99.98	10512
191.7	2905
77.13	941
161.2	2905
115.4	2905
106.9	10512
99.33	2905
35.39	10512
106.3	14464
134.8	14464
77.43	10512
68.22	2375
145.6	2039
341.1	14106
22.28	14464
181.6	6575
41.82	1238
7.452	93
108.4	14106
181.3	2716
66.57	14106
213.6	7443
142.3	14106
359.2	6575
325.6	2859
9.668	158
33.35	158
98.85	3976
83.52	4543
55.62	3260
298.2	6666
51.04	3453
329.5	6666
583.9	17563
73.43	3127
592.4	17563
389.1	2036
237.2	5107
111.6	2375
170.1	3127
62.5	959
557.2	12889
332.4	10914
123	2778
41.89	1205
43.65	1023
102.7	1539
55.9	1539
199.4	2417
69.53	1205
69.56	2371
105.7	1329
78.38	1580
55.03	1111
117.5	1029
61.45	2017
80.93	3374
780.7	62190
372	8309
95.87	4846
147.9	5668
35.63	2446
140.6	1832
352.4	4464
220.9	4464
190.9	8508
94.07	421
642.3	24229
814.7	44727
70.66	2030
53.96	935
178	5697
252	5697
44.65	1701
107	1701
81.89	1037
215	3504
83.92	520
960.8	2460
44.63	663
274.7	3373
75.99	1167
135	1104
51.59	1132
203.8	10836
839.4	19253
145.6	3719
2635	63259
422.3	3985
189.4	3260
64.05	1795
243.6	1791
2369	6658
2434	6658
653.9	6658
135.3	1416
71.04	1816
4811	11553
5490	9239
139.3	12607
3967	1020
45.65	2017
91.41	1020
124.4	5083
84.81	3337
225.1	6513
64.19	2039
72.78	629
130.7	4818
146.7	2417
123	4479
151.2	4479
261.4	3485
213.3	13043
210.4	13458
130.8	168
131.6	2120
267.7	13043
84.11	2340
44.11	1204
69.43	1204
521.7	20756
269	481
74.98	877
1112	44916
42.87	877
252.3	877
697.4	44916
42.17	1575
414.1	6028
3598	64107
38.49	1063
525.3	13508
973.8	13508
2361	64107
343.4	5262
53.28	1063
16.21	1575
386.6	9668
265	9668
345.2	9591
537.5	24339
83.26	2350
64.18	3260
123.5	2350
121.9	2840
951.9	62190
50.29	2039
54.3	4646
107.9	952
17.85	823
36.7	2035
221.6	4208
40.26	3687
28.16	444
18.37	411
108.8	2467
254.9	9593
153.6	10340
24.24	433
314.4	5734
9.108	198
69.05	1493
328.6	4418
25.8	198
75.14	1493
22.9	433
360.3	6830
156.7	3667
356.7	3321
367.9	2840
76	3321
186.1	3321
121.5	1870
1841	130744
92.72	2035
1653	41240
249.8	726
170.9	4508
30.98	1158
160.1	3128
169.2	3128
117.5	288
528	3687
143.8	288
122.8	288
52.54	921
204.8	240
597.1	13866
342	3729
173.3	3729
34.45	1251
89.92	1448
37.81	1037
136.8	1037
87.44	2185
36.6	717
123.7	972
11.32	293
109.7	309
87.13	309
1220	65542
116.3	309
397.5	9070
3.496	1611
302.8	5982
1053	25631
702.1	9836
1214	25631
908.2	25631
597.2	25631
29.96	341
68.84	1858
71.8	4527
765.5	9836
105.3	1613
72.53	1335
133.8	1335
173.8	8508
1159	14424
41.19	886
137.4	3260
54.24	1539
667.7	7124
3202	62190
188	1700
169.6	1700
369.6	3260
505.5	10293
85.98	481
144.8	1923
164.3	4191
3.316	433
35.41	1132
65.28	539
150.8	2528
123	3374
368.7	16806
135.9	5083
121.8	959
55.05	1037
371	10217
458.2	8485
238.7	4491
148.9	4864
104.1	1836
223.2	3386
153	4864
277.5	4864
158.2	1836
239.3	5107
250.3	3386
188.3	3386
183.3	2536
28.69	1041
26.79	460
218.1	2375

## Sheet: Figure 2C
Donors	Unvaccinated, Seronegative	HOSP Unvaccinated, Seronegative	Unvaccinated, Seropositive	HOSP Unvaccinated, Seropositive	Partly vaccinated, Seropositive	Fully vaccinated, Seropositive
21	3.316	29.52	0.682	126.6	180.6	429
93	3.476	46.15	2.28	1699	220	524.2
158	3.482	41.33	3.358		526.5	1084
168	3.496	144.7	28.45		857.3	1213
168	7.452	142.7	52.72		1502	1465
198	8.596	81.14	69.51		2182	1499
240	9.108	97.12	92.6		2258	1707
5982	11.32	86.74	97.86		2493	1739
293	16.21	14314	116		3373	2126
1063	17.85	112.1	119.1		4616	2156
341	18.37	211.6	126.6		4958	2231
381	19.28	211.9	142.3		5256	2260
411	21.87	276.6	148.6		5777	2276
421	22.28	95.94	151.8		10736	2395
433	22.9	377.8	155.6		23059	2531
444	24.24		157		30680	2549
460	25.8		172.7		39057	2733
481	26.79		179.9		45679	2848
481	28.16		192.6		67177	2907
510	28.69		198.6			3002
520	29.52		200			3118
539	29.96		206.1			3396
541	30.98		208.3			3491
629	33.35		232.4			3820
642	34.45		255			3920
663	35.39		277.9			3961
717	35.41		283.4			3964
726	35.62		293.4			4238
744	35.63		293.8			4633
815	35.83		328.1			4799
823	36		343.2			5002
830	36.6		351.9			5111
852	36.7		376.6			5322
877	37.81		400.7			5328
886	38.49		402.7			5531
921	40.26		404.8			5552
928	41.19		431.5			5784
935	41.33		456.9			5853
941	41.82		457.8			6271
951	41.89		468.9			7972
952	42.17		482.7			8144
959	42.26		483.7			8382
959	42.87		486.9			8832
959	43.65		498.3			9242
959	44.11		571.6			9304
959	44.31		583.5			10360
960	44.63		644.6			10450
972	44.65		691.2			11365
1020	45.28		728.8			11836
1023	45.65		773.6			12014
1029	46.15		779.4			12243
1037	49.57		792.8			13023
1037	50.29		817.4			15851
1041	51.59		838.6			15870
1049	52.54		842.5			16644
1063	53.28		878.9			17302
1074	53.96		882.9			17455
1081	54.24		904.7			19276
1104	54.3		912.8			24841
1111	55.03		926.7			25888
1132	55.05		1066			26751
1137	55.62		1069			28277
1158	55.9		1071			28799
1167	56.13		1101			33123
1178	61.45		1183			34335
1204	63.79		1183			36230
1205	64.05		1231			37685
1205	64.18		1255			42904
1214	64.19		1260			43772
1238	64.75		1382			52239
1249	65.28		1562			53818
1251	66.4		1619			55112
1257	66.57		1699			80337
1268	66.96		1901			121249
1305	67.08		1933			301936
1312	68.22		1965			304237
1313	68.48		2192			2292
1317	68.84		2287			5941
1329	69.05		2475			9710
1335	69.43		2818
1340	69.53		2829
1350	69.56		3137
1350	70.66		3155
1416	71.04		3230
1422	71.38		3558
1448	71.8		3731
1460	71.95		4334
1487	72.53		5382
1493	72.78		5520
1509	73.43		5762
1539	74.26		5992
1568	74.98		8401
1575	75.14		10131
1580	75.99		12259
1611	76		12348
1613	77.13		13188
1623	77.43		13843
1687	77.57		14962
1700	78.3		17760
1701	78.38		18389
1758	78.89		18678
1778	80.93		21139
1790	81.14		28304
1791	81.89		32581
1795	83.26		63407
1816	83.52		86696
1832	83.92		153785
1836	84.11
1846	84.81
1858	85.98
1862	86.74
1870	87.03
1888	87.13
1888	87.29
1918	87.44
1923	88.59
1950	88.67
1968	89.92
2017	91.41
2030	92.08
2035	92.72
2035	94.07
2036	95.87
2039	95.94
2039	97.12
2091	97.31
2097	98.85
2099	99.33
2120	99.98
2185	100.3
2206	100.9
2215	102.7
2229	102.9
2288	104.1
2313	105.3
2321	105.7
2340	106.3
2350	106.9
2361	107
2371	107.9
2375	108.4
2383	108.5
2417	108.8
2439	109.7
2446	111.6
2460	111.9
2467	112.1
2470	115.4
2498	116.3
2528	117.5
2536	117.5
2571	121.5
2637	121.8
2637	121.9
2700	122.8
2716	123
2778	123
2787	123
2840	123.5
2859	123.7
2905	124.1
2905	124.4
2905	129.9
3090	130.7
3127	130.8
3128	131.6
3138	133
3178	133.8
3260	134.8
3260	135
3321	135.3
3337	135.3
3373	135.9
3374	136.8
3386	137.4
3386	138.2
3386	139.3
3386	140.6
3386	142.3
3453	142.7
3485	143.3
3504	143.8
3504	144.7
3533	144.8
3569	145.6
3571	145.6
3667	146.7
3687	147.9
3687	148.3
3719	148.9
3729	150.8
3761	150.9
3848	151.2
3976	153
3985	153.6
4060	156.7
4191	158.2
4208	160.1
4305	161.2
4313	164.3
4418	165.2
4420	165.6
4464	166.8
4479	168.6
4491	169.2
4508	169.6
4527	170.1
4543	170.9
4646	173.3
4818	173.6
4846	173.8
4864	178
4907	181.3
5083	181.6
5107	181.8
5107	183.3
5222	185.7
5262	186.1
5391	186.3
5456	187.9
5478	188
5588	188.2
5668	188.3
5697	189.4
5703	190.9
5734	190.9
5850	191.3
5982	191.7
6014	191.8
6028	195.6
6143	199.4
6242	203.8
6513	204.8
6575	207
6658	210.4
6666	211.5
6794	211.6
6830	211.9
7124	213.3
7443	213.6
7496	215
7926	218.1
8118	220.9
8309	221.6
8485	223.2
8508	225.1
8508	225.9
8772	234.7
8930	238.7
9070	239.3
9136	240.4
9239	240.4
9489	243.6
9591	247.2
9593	248.4
9668	249.8
9836	252
9912	252.3
10217	254.8
10293	254.9
10340	256.5
10433	259.7
10512	261.4
10836	264.9
10914	265
11010	269
11031	274.6
11454	274.7
11542	276.6
11553	277.5
11630	282
12065	292.2
12607	298.2
12842	299.7
12889	302.8
13043	314.4
13458	322.4
13508	325.6
13523	328.6
13527	329.5
13527	331.1
13866	332.4
14106	336.8
14106	341.1
14424	342
14464	343.4
14471	345.2
14519	352.4
14684	354.1
14717	356.7
15157	359.2
16806	360.3
17563	365.6
19253	367.9
20756	368.7
22826	369.6
23969	372
24229	377.8
24339	386.6
24933	387.4
24933	389.1
24933	391.1
25631	395.8
25814	397.5
26800	407
28291	414.1
31171	419.4
32337	422.3
37345	439.9
40167	447.2
41240	457.8
44727	458.2
44916	498.4
62190	505.5
63259	521.7
64004	525.3
64107	528
65542	530.3
130744	537.5
	544.9
	554.3
	572.9
	583.9
	592.4
	597.1
	597.2
	602.3
	617.6
	642.3
	648.5
	653.9
	667.7
	697.4
	702.1
	742.1
	765.5
	780.7
	799.6
	814.7
	839.4
	908.2
	951.9
	960.8
	973.8
	1053
	1112
	1159
	1214
	1220
	1653
	1841
	2150
	2361
	2369
	2434
	3202
	3598
	3967
	4811
	5490
	14314

## Sheet: Figure 2D
Days between symptom onset to transfusion	D0 Non-Hospitalized Unvaccinated, Seronegative Recipient RBD AUC	D0 Hospitalized Unvaccinated, Seronegative Recipient RBD AUC
0	17.85
0	44.63
1	372
2	85.98
2	359.2
2	188
2	137.4
2	36.6
2	69.53
2	617.6
2	592.4
2	254.8
2	71.8
2	220.9
2	447.2
2	247.2
2	92.08
2	165.6
2	189.4
2	4811
3	243.6
3	41.82
3	115.4
3	2361
3	53.28
3	164.3
3	88.67
3	341.1
3	107.9
3	140.6
3	33.35
3	52.54
3	254.9
3	248.4
3	106.9
3	54.24
3	45.65
3	667.7
3	134.8
3	146.7
3	106.3
3	54.3
3	252
3	45.28
3	322.4
3	161.2
3	215
3	195.6
3	102.9
3	458.2
3	1214
3	144.8
3	22.28
3	109.7
3	131.6
3	107
3	191.3
3	42.17
3	123
3		41.33
4	153.6
4	76
4	3.482
4	35.41
4	181.6
4	457.8
4	87.03
4	26.79
4	3598
4	28.16
4	223.2
4	147.9
4	104.1
4	24.24
4	213.6
4	99.33
4	173.6
4	121.9
4	360.3
4	87.29
4	356.7
4	63.79
4	91.41
4	68.84
4	259.7
4	439.9
4	138.2
4	124.4
4	648.5
4	3.476
4	274.7
4	9.108
4	150.8
4	83.52
4	55.05
4	124.1
4		97.12
5	525.3
5	71.38
5	221.6
5	199.4
5	342
5	133
5	173.8
5	185.7
5	68.22
5	87.13
5	386.6
5	210.4
5	190.9
5	139.3
5	528
5	105.3
5	78.89
5	40.26
5	69.05
5	368.7
5	42.26
5	181.3
5	3.316
5	35.62
5	5490
5	395.8
5	84.81
5	89.92
5	133.8
5	336.8
5	78.38
5	21.87
5	83.92
5	583.9
5	44.31
5	36.7
5	204.8
5	352.4
5	354.1
5	117.5
5	71.04
5	365.6
5	66.57
5	77.43
5	37.81
5	108.4
5	77.57
5	951.9
5	839.4
5	123.7
5	211.5
5	249.8
5	183.3
5	597.2
5	116.3
5	213.3
5	3.496
5	602.3
5	187.9
5	44.11
5	191.7
5	49.57
5	121.8
5	11.32
5	261.4
5	181.8
5	7.452
5	50.29
5	742.1
5	75.14
5	95.87
5		86.74
5		112.1
5		29.52
6	2369
6	129.9
6	97.31
6	34.45
6	168.6
6	960.8
6	3202
6	188.3
6	35.83
6	2150
6	108.8
6	69.56
6	35.63
6	186.1
6	145.6
6	100.9
6	64.19
6	55.03
6	203.8
6	780.7
6	8.596
6	1112
6	73.43
6	143.8
6	81.89
6	99.98
6	92.72
6	414.1
6	292.2
6	150.9
6	66.96
6	68.48
6	122.8
6	16.21
6	218.1
6	56.13
6	69.43
6	51.59
6	70.66
6	64.05
6	332.4
6	554.3
6	238.7
6	697.4
6	44.65
6	142.3
6	84.11
6	36
6	345.2
6	29.96
6	269
6	397.5
6	83.26
6	169.2
6	765.5
6	38.49
6	597.1
6	80.93
6	64.18
6	130.7
6	191.8
6	135.9
6	302.8
6	42.87
6	572.9
6	111.6
6		81.14
6		377.8
6		142.7
6		14314
7	111.9
7	369.6
7	143.3
7	77.13
7	239.3
7	123
7	1159
7	225.9
7	188.2
7	170.9
7	41.19
7	65.28
7	135.3
7	190.9
7	265
7	653.9
7	28.69
7	814.7
7	264.9
7	35.39
7	165.2
7	66.4
7	156.7
7	160.1
7	18.37
7	505.5
7	391.1
7	328.6
7	498.4
7	1220
7	274.6
7	67.08
7	64.75
7	331.1
7	25.8
7	123.5
7	170.1
7	387.4
7	225.1
7	329.5
7	166.8
7	87.44
7	158.2
7	169.6
7	407
7	2434
7	3967
7	1053
7	19.28
7	100.3
7	94.07
7	1653
7	53.96
7	389.1
7	314.4
7	136.8
7	240.4
7	135.3
7		144.7
8	151.2
8	72.53
8	102.7
8	61.45
8	240.4
8	173.3
8	282
8	702.1
8	43.65
8	121.5
8	153
8	908.2
8	207
8	72.78
8	105.7
8	298.2
8	299.7
8	71.95
8	78.3
8	178
8	145.6
8	537.5
8	88.59
8	325.6
8	277.5
8	22.9
8	55.9
8	799.6
8	108.5
8	642.3
8	148.9
8	419.4
8	74.98
8	55.62
8	343.4
8	123
8	30.98
8	75.99
8	1841
8	252.3
8		276.6
8		211.9
8		211.6
9	74.26
9	973.8
9	234.7
9	367.9
9	544.9
9	41.89
9	130.8
9	521.7
9	186.3
9	256.5
9	530.3
9	422.3
9	117.5
9	98.85
9	148.3
9		95.94
9		46.15
17	135

## Sheet: Figure 2E
Method of Cutoff	Quadrant Category	Predicted Probability	P-value	[95% CI]
Virus Neutralization Antibody Cutoff	Early/Low	0.06	0.008	[0.02, 0.1]
	Early/High	0.01	0.5	[-0.01, 0.03]
	Late/Low	0.05	0.05	[0.001, 0.09]
	Late/High	0.06	0.007	[0.02, 0.1]

## Sheet: Figure 3A
EARLY Control: D0 Non-Hospitalized Unvaccinated, Seronegative Recipient RBD AUC	LATE Control: D0 Non-Hospitalized Unvaccinated, Seronegative Recipient RBD AUC	EARLY Control: D0 Hospitalized Unvaccinated, Seronegative Recipient RBD AUC	LATE Control: D0 Hospitalized Unvaccinated, Seronegative Recipient RBD AUC	EARLY CCP: D0 Non-Hospitalized Unvaccinated, Seronegative Recipient RBD AUC	LATE CCP: D0 Non-Hospitalized Unvaccinated, Seronegative Recipient RBD AUC	EARLY CCP: D0 Hospitalized Unvaccinated, Seronegative Recipient RBD AUC	LATE CCP: D0 Hospitalized Unvaccinated, Seronegative Recipient RBD AUC
25.45	33.72	0.276	7.274	107	369.6	86.74	211.6
11.64	14.69	46.97	0.022	77.43	72.78	29.52	95.94
1.218	1.846	3.994	11.06	839.4	299.7	41.33	46.15
1.67	7.966	16.29	6.464	87.29	28.69	97.12	377.8
2.34	0.003	6.536	2.676	91.41	240.4	112.1	211.9
6.36	2.822	2.4	9.92	133	1159		276.6
3.02	38.41	0.286	20.34	124.1	123		81.14
3.22	5.82	1.84	8.082	137.4	277.5		14314
0.003	5.11	1.328	54.26	368.7	53.96		142.7
39.34	2.07	15.24	0.468	21.87	158.2		144.7
3.71	0.09	2.854		95.87	521.7
66.27	10.71	1.67		121.8	191.8
0.003	41.96	22.5		3.476	100.3
21.88	11.79	23.65		68.22	298.2
1.756	10.79	5.058		37.81	97.31
1.936	102	16.54		9.108	68.48
1.074	2.396	4.822		5490	129.9
0.488	1.934	25.3		3.496	25.8
8.878	31.56			181.3	653.9
207.9	50.94			42.26	64.18
4.136	28.24			68.84	77.13
1.986	5.262			153.6	55.62
1.062	4.342			2361	367.9
21.08	6.912			116.3	391.1
10.12	1.774			107.9	1053
23.29	54.26			372	697.4
5.938	23.1			181.8	908.2
15.69	8.672			144.8	238.7
47.22	4.716			77.57	105.7
1.072	2.954			3.316	407
2.94	1.862			254.8	148.3
5.694	89.95			195.6	973.8
0.688	14.11			447.2	156.7
4.38	22.39			99.33	80.93
0.458	2.938			76	207
35.5	2.048			667.7	35.63
6.258	21.01			360.3	252.3
3.566	19.98			342	111.9
10.36	4.91			191.3	78.3
0.5	4.454			45.28	29.96
3.79	1.138			457.8	94.07
8.814	2.19			3598	67.08
17.2	3.05			259.7	1220
29.12	7.762			249.8	387.4
38.98	15.06			204.8	389.1
0.422	8.464			213.3	170.9
0.178	30.28			322.4	108.8
10.12	7.308			187.9	151.2
3.378	17.98			85.98	188.3
15.48	1.876			36.6	71.95
3.678	28.95			124.4	102.7
1.56	54.62			117.5	35.39
18.84	9.296			336.8	35.83
25.63	103.2			1214	1112
8.52	38.35			75.14	422.3
0.94	1.968			84.81	234.7
6.906	10.44			36.7	74.98
5.714	19.67			66.57	169.2
3.406	25.44			102.9	168.6
1.806	220.1			247.2	70.66
28.48	3.672			106.9	122.8
13.21	61.94			63.79	530.3
2.72	8.676			395.8	69.43
13.8	1.142			123	61.45
8.356	8.648			274.7	240.4
6.256	15.13			185.7	55.9
34.35	0.236			28.16	2434
28.92	98.94			583.9	328.6
19.98	14.69			26.79	314.4
1.656	3.238			4811	1653
11.1	18.96			161.2	2150
0.52	4.098			254.9	218.1
51.89	102			597.2	51.59
0.962	0.003			45.65	98.85
156.1	72.16			71.38	34.45
12.62	1.946			44.63	18.37
27.28	42.95			220.9	186.1
0.786	9.552			248.4	142.3
5.034	7.914			87.03	642.3
5.736	32.95			223.2	148.9
2.218	7.064			191.7	73.43
11.37	168.5			22.28	325.6
1.132	20.19			951.9	292.2
2.218	10.05			87.13	19.28
0.003	36.7			106.3	150.9
9.768	15.76			7.452	554.3
5.584	11.93			139.3	65.28
13	2.242			40.26	36
3.858	36.12			55.05	123.5
0.82	9.688			35.62	121.5
10.51	0.992			243.6	544.9
5.656	18.56			173.6	92.72
101.4	42.9			42.17	166.8
1.17	215.2			44.31	2369
1.608	6.396			199.4	165.2
16.28	2.472			341.1	44.65
5.816	20.07			109.7	160.1
8.122	1.122			147.9	960.8
48.45	4.15			123.7	498.4
427.5	78.36			44.11	123
1.7	18.64			213.6	765.5
60.07	4.48			33.35	225.9
38.49	3.572			133.8	136.8
13.18	60.76			83.92	81.89
5.344	14.89			648.5	343.4
36.67	0.003			78.38	269
31.79	1.708			439.9	188.2
1.944	41.08			352.4	135.9
4.392	35.36			54.3	111.6
11.58	41.28			105.3	55.03
26.57	6.614			458.2	225.1
7.322	3.072			11.32	143.3
2.646	14.72			35.41	256.5
10.31	2.694			602.3	64.75
8.978	13.9			69.53	178
46.65	58.95			525.3	74.26
0.424	0.13			188	8.596
4.276	62.81			365.6	780.7
3.226	10.49			71.8	3967
30.2	7.282			165.6	814.7
4.546	25.59			104.1	239.3
13.58	25.07			592.4	87.44
3.536	29.73			88.67	135.3
75.31	14.28			183.3	16.21
0.003	19.78			83.52	264.9
9.52	4.748			71.04	329.5
23.24	22.89			215	135.3
59.18	0.556			3.482	169.6
2.214	50.79			138.2	302.8
19.08	0.844			89.92	38.49
7.146	79.07			359.2	170.1
1.044	6.79			261.4	64.05
0.812	2.736			252	572.9
1.506	38.05			189.4	153
1.478	2.726			190.9	75.99
21.01	3.832			528	1841
334.2	36.14			211.5	41.19
355.9	1.648			221.6	331.1
54.55	19.24			53.28	43.65
1.394	26.94			52.54	100.9
0.448	37.94			146.7	265
7.232	1.49			356.7	135
6.762	6.506			617.6	537.5
6.216	24.74			173.8	66.96
	2.77			354.1	69.56
	1.832			150.8	345.2
	6.764			115.4	64.19
	5.76			134.8	186.3
	32.17			108.4	3202
	53.72			140.6	72.53
	31.95			92.08	419.4
	1.716			121.9	108.5
	2.378			742.1	41.89
	16.08			69.05	84.11
	197.4			41.82	274.6
	19.14			181.6	397.5
	0.538			24.24	30.98
	0.003			78.89	130.8
	65.83			164.3	22.9
	22.24			131.6	799.6
	3.34			386.6	282
	145			17.85	332.4
	1.004			210.4	145.6
	0.003			54.24	56.13
	1.444			50.29	145.6
	4.76			49.57	143.8
	65.14				42.87
	3.03				190.9
	0.976				88.59
	10.49				130.7
	32.22				173.3
	9.67				99.98
	30.62				66.4
	2.88				702.1
	72.57				505.5
	52.41				597.1
	1.978				203.8
	1.974				414.1
	33.27				83.26
	3.136				117.5
	0.61
	15.49
	11.08
	3.91
	6.79
	8.772
	29
	0.003
	35.74
	0.748

## Sheet: Figure 3B
Days between symptom onset to transfusion	D0 Non-Hospitalized Unvaccinated, Seronegative Recipient RBD AUC	D0 Hospitalized Unvaccinated, Seronegative Recipient RBD AUC
0	17.85
0	44.63
1	372
2	85.98
2	359.2
2	188
2	137.4
2	36.6
2	69.53
2	617.6
2	592.4
2	254.8
2	71.8
2	220.9
2	447.2
2	247.2
2	92.08
2	165.6
2	189.4
2	4811
3	243.6
3	41.82
3	115.4
3	2361
3	53.28
3	164.3
3	88.67
3	341.1
3	107.9
3	140.6
3	33.35
3	52.54
3	254.9
3	248.4
3	106.9
3	54.24
3	45.65
3	667.7
3	134.8
3	146.7
3	106.3
3	54.3
3	252
3	45.28
3	322.4
3	161.2
3	215
3	195.6
3	102.9
3	458.2
3	1214
3	144.8
3	22.28
3	109.7
3	131.6
3	107
3	191.3
3	42.17
3	123
3		41.33
4	153.6
4	76
4	3.482
4	35.41
4	181.6
4	457.8
4	87.03
4	26.79
4	3598
4	28.16
4	223.2
4	147.9
4	104.1
4	24.24
4	213.6
4	99.33
4	173.6
4	121.9
4	360.3
4	87.29
4	356.7
4	63.79
4	91.41
4	68.84
4	259.7
4	439.9
4	138.2
4	124.4
4	648.5
4	3.476
4	274.7
4	9.108
4	150.8
4	83.52
4	55.05
4	124.1
4		97.12
5	525.3
5	71.38
5	221.6
5	199.4
5	342
5	133
5	173.8
5	185.7
5	68.22
5	87.13
5	386.6
5	210.4
5	190.9
5	139.3
5	528
5	105.3
5	78.89
5	40.26
5	69.05
5	368.7
5	42.26
5	181.3
5	3.316
5	35.62
5	5490
5	395.8
5	84.81
5	89.92
5	133.8
5	336.8
5	78.38
5	21.87
5	83.92
5	583.9
5	44.31
5	36.7
5	204.8
5	352.4
5	354.1
5	117.5
5	71.04
5	365.6
5	66.57
5	77.43
5	37.81
5	108.4
5	77.57
5	951.9
5	839.4
5	123.7
5	211.5
5	249.8
5	183.3
5	597.2
5	116.3
5	213.3
5	3.496
5	602.3
5	187.9
5	44.11
5	191.7
5	49.57
5	121.8
5	11.32
5	261.4
5	181.8
5	7.452
5	50.29
5	742.1
5	75.14
5	95.87
5		86.74
5		112.1
5		29.52
6	2369
6	129.9
6	97.31
6	34.45
6	168.6
6	960.8
6	3202
6	188.3
6	35.83
6	2150
6	108.8
6	69.56
6	35.63
6	186.1
6	145.6
6	100.9
6	64.19
6	55.03
6	203.8
6	780.7
6	8.596
6	1112
6	73.43
6	143.8
6	81.89
6	99.98
6	92.72
6	414.1
6	292.2
6	150.9
6	66.96
6	68.48
6	122.8
6	16.21
6	218.1
6	56.13
6	69.43
6	51.59
6	70.66
6	64.05
6	332.4
6	554.3
6	238.7
6	697.4
6	44.65
6	142.3
6	84.11
6	36
6	345.2
6	29.96
6	269
6	397.5
6	83.26
6	169.2
6	765.5
6	38.49
6	597.1
6	80.93
6	64.18
6	130.7
6	191.8
6	135.9
6	302.8
6	42.87
6	572.9
6	111.6
6		81.14
6		377.8
6		142.7
6		14314
7	111.9
7	369.6
7	143.3
7	77.13
7	239.3
7	123
7	1159
7	225.9
7	188.2
7	170.9
7	41.19
7	65.28
7	135.3
7	190.9
7	265
7	653.9
7	28.69
7	814.7
7	264.9
7	35.39
7	165.2
7	66.4
7	156.7
7	160.1
7	18.37
7	505.5
7	391.1
7	328.6
7	498.4
7	1220
7	274.6
7	67.08
7	64.75
7	331.1
7	25.8
7	123.5
7	170.1
7	387.4
7	225.1
7	329.5
7	166.8
7	87.44
7	158.2
7	169.6
7	407
7	2434
7	3967
7	1053
7	19.28
7	100.3
7	94.07
7	1653
7	53.96
7	389.1
7	314.4
7	136.8
7	240.4
7	135.3
7		144.7
8	151.2
8	72.53
8	102.7
8	61.45
8	240.4
8	173.3
8	282
8	702.1
8	43.65
8	121.5
8	153
8	908.2
8	207
8	72.78
8	105.7
8	298.2
8	299.7
8	71.95
8	78.3
8	178
8	145.6
8	537.5
8	88.59
8	325.6
8	277.5
8	22.9
8	55.9
8	799.6
8	108.5
8	642.3
8	148.9
8	419.4
8	74.98
8	55.62
8	343.4
8	123
8	30.98
8	75.99
8	1841
8	252.3
8		276.6
8		211.9
8		211.6
9	74.26
9	973.8
9	234.7
9	367.9
9	544.9
9	41.89
9	130.8
9	521.7
9	186.3
9	256.5
9	530.3
9	422.3
9	117.5
9	98.85
9	148.3
9		95.94
9		46.15
17	135

## Sheet: Figure 3C
Method of Cutoff	Quadrant Category	Predicted Probability	P-value	[95% CI]
ROC Cutoff	Early/Low	0.07	0.008	[0.02, 0.12]
	Early/High	0.008	0.5	[-0.01, 0.03]
	Late/Low	0.06	0.002	[0.02, 0.09]
	Late/High	0.04	0.2	[-0.02, 0.1]

## Sheet: Figure 4
	anti-S-RBD IgG (AUC, log10)	p-value	[95% CI]
Control#Non-Hospitalized#D-1	0.724914	0	0.632654	0.817174
Control#Non-Hospitalized#D0	0.818682	0	0.725784	0.91158
Control#Non-Hospitalized#D14	3.12884	0	3.03419	3.22349
Control#Non-Hospitalized#D28	3.294	0	3.19824	3.38976
Control#Non-Hospitalized#D90	3.48793	0	3.39174	3.58411
Control#Hospitalized#D-1	0.344615	0.045	0.007256	0.681974
Control#Hospitalized#D0	0.638412	0	0.301053	0.975772
Control#Hospitalized#D14	3.90848	0	3.50317	4.31379
Control#Hospitalized#D28	3.91653	0	3.52206	4.311
Control#Hospitalized#D90	4.03288	0	3.62774	4.43802
CCP#Non-Hospitalized#D-1	0.739575	0	0.648519	0.830632
CCP#Non-Hospitalized#D0	2.17865	0	2.08712	2.27018
CCP#Non-Hospitalized#D14	3.11093	0	3.01732	3.20453
CCP#Non-Hospitalized#D28	3.28255	0	3.18785	3.37725
CCP#Non-Hospitalized#D90	3.53927	0	3.44361	3.63493
CCP#Hospitalized#D-1	0.437604	0.062	-0.0219391	0.897147
CCP#Hospitalized#D0	2.1512	0	1.69166	2.61075
CCP#Hospitalized#D14	4.08164	0	3.56531	4.59798
CCP#Hospitalized#D28	4.04865	0	3.53268	4.56462
CCP#Hospitalized#D90	3.80094	0	3.30574	4.29613

## Sheet: suppFigure 1A
Donor RBD AUC	Donor RBD (ng/mL)	D0 Recipient RBD AUC	D0 Recipient RBD (ng/mL)
3386	5283.02	186.3	416.925
2460	40859.7	46.15	43.4208
2375	2721.28	276.6	757.7
93	0	83.52	523.537
4543	13632.9	105.7	273.393
6242	1854.11	117.5	203.949
1329	1572.21	80.93	234.54
1029	1428.78	190.9	399.397
381	1194.73	814.7	1895.15
3374	4127.52	274.7	529.112
2446	1264.24	75.99	132.98
37345	178553	135	566.83
8508	7677.98	839.4	2298.94
44727	40090	422.3	935.204
3373	4781.35	29.52	0
1167	1630.45	142.7	121.384
1104	899.299	597.1	886.892
5222	16344.4	71.8	225.036
28291	23527.5	211.6	311.125
1132	1933.29	85.98	37.0858
19253	18654.3	121.8	186.043
2229	3504.51	458.2	902.451
2288	2137.47	238.7	440.826
3985	5471.87
1268	2150.89
1791	7731.15
1816	10426.5
11553	8771.58
823	827.589
2035	1588.01
23969	43264.3
2313	2628.32
510	1070.72
1214	3713.5
5456	58956.7
13866	8752.36
1251	2220.34
5850	11876.8
642	1300.3
9489	15927.6
2097	16521.2
1858	4648.09
4527	10541.4
481	726.008
959	4008.35
1037	1892.89
8485	7140.59
4491	5345.45
2091	2887.89
2321	1929.68
1350	2500.62
2439	2185.62
2498	2048.21

[truncated: 13 more sheets: suppFigure 1B, supp Figure 1C, suppFigure 1D, suppFig 2, suppFig 3A, supp Fig 3B, Sheet2, suppFig 3D, suppfig 4A, suppFig 4B, suppfig 4C, suppfig 5A, suppfig 5B]
